# Supplementary material for: Super-Enhancer–Associated nine-gene prognostic score model for prediction of survival in chronic lymphocytic leukemia patients
Source: Front Genet. 2022 Sep 15;13:1001364. doi: 10.3389/fgene.2022.1001364 (PMC9521409; doi:10.3389/fgene.2022.1001364)
Supplement: Supplementary file 7 [file DataSheet1.xlsx]

## Sheet: Sheet1
Tipifarnib
FTI.277
Thapsigargin
Shikonin
Temsirolimus
Rapamycin
AZD8055
MK.2206
A.443654
Sorafenib
Salubrinal
Roscovitine
RO.3306
CGP.082996
Nutlin.3a
QS11
PF.4708671
Obatoclax.Mesylate
JNK.Inhibitor.VIII
GDC.0449
Cyclopamine
EHT.1864
BIRB.0796
AMG.706
ABT.888
